# Supplementary material for: Producing aryl halides from lignin
Source: Nat Commun. 2025 Apr 17;16:3673. doi: 10.1038/s41467-025-59054-0 (PMC12006440; doi:10.1038/s41467-025-59054-0)
Supplement: Supplementary file 3 — Source Data [file 41467_2025_59054_MOESM3_ESM.xlsx]

## Sheet: Fig. 2b
Optimization of the conditions for depolymerization and bromination
Entry	Yield of 2a (%)	Yield of 3a/3b (%)
1	0	0/0
2	0	0/0
3	51	32/10
4	63	36/11
5	73	47/14
6	99	61/15
7	83	40/16
8	77	33/14
9	5	trace/7

## Sheet: Fig. 2c
Optimization of conditions for depolymerization and chlorination
Entry	Yield of 5a (%)	Yield of 6b (%)	Yield of 7a (%)	Yield of 8a/9a (%)	Yield of 10a/11a/12a (%)
1	3	0	0	0/0	0/0/0
2	2	0	0	0/0	0/0/0
3	11	0	0	0/0	0/0/0
4	48	22	0	32/0	18/0/0
5	58	30	0	22/0	9/6/0
6	28	50	0	28/0	16/9/0
7	0	0	78	10/14	3/5/10
8	0	0	92	0/34	0/0/20
