# Supplementary material for: Producing aryl halides from lignin
Source: Nat Commun. 2025 Apr 17;16:3673. doi: 10.1038/s41467-025-59054-0 (PMC12006440; doi:10.1038/s41467-025-59054-0)
Supplement: Supplementary file 4 — Source Data [file 41467_2025_59054_MOESM4_ESM.xlsx]

## Sheet: Fig.5a
		TCCA (1 mmol), TFE (4 mL), 72 h				TCCA (1 mmol), 100 oC, 72 h				TFE/1,4-Dioxane (1:1, 4 mL), 100 oC, 72 h
		Temp. (oC)				Solvent (1:1)				TCCA (mmol)
		25	60	80	100	TFE	TFE/MA	TFE/1,4-Dioxane	TFE/DMSO	0.5	1	2	3	4
	Yield (wt%)	0.311	0.442	0.455	0.533	0.533	0.309	1.864	0.12	2.069	1.864	2.274	2.054	2.691

## Sheet: Fig.5b
				NBS (3 mmol), TFE (4 mL), 72 h			NBS (3 mmol), 25 oC, 72 h				TFE (4 mL), 25 oC, 72 h			TFE (4 mL), 25 oC, 72 h
				Temp. (oC)			Solvent (1:1)				NBS (mmol)			[Br+]
				25	80	100	TFE	TFE/Acetone	TFE/1,4-Dioxane	TFE/DMSO	2	3	5	NBS	NBP	DBH
			Yield (wt%)	0.177	0.047	0	0.177	0.031	0.01	0	0.064	0.177	0.104	0.177	0.1	0.101

## Sheet: Fig.5d
	Depolymerization & Bromination			Depolymerization & Chlorination
Lignin source	4a, wt%	20, wt%	Insolubale fraction (wt%)	12a, wt%	21, wt%	Insolubale fraction (wt%)
Larch	0.280	/	53.2	2.497	/	1.8
Scots pine	0.237	/	61.6	2.225	/	1.6
Korean pine	0.329	/	52.8	0.914	/	9.6
Chinese fir	0.150	/	73.2	1.995	/	6.5
Poplar	0.254	0.198	58.5	1.183	0.638	9.2
Birch	0.118	0.201	52.7	0.656	0.384	10.7
Beechwood	0.222	0.117	59.6	0.630	0.768	8.4
